# Supplementary material for: The Role of Moral Distress on Physician Burnout during COVID-19
Source: Int J Environ Res Public Health. 2022 May 17;19(10):6066. doi: 10.3390/ijerph19106066 (PMC9142098; doi:10.3390/ijerph19106066)
Supplement: Supplementary file 1 [file ijerph-19-06066-s001.zip]

Archive with 1 entries (1 files):
- ijerph-1667350-supplementary.pdf
